# Supplementary material for: Cytochrome P450 26A1 modulates uterine dendritic cells in mice early pregnancy
Source: J Cell Mol Med. 2019 May 31;23(8):5403–14. doi: 10.1111/jcmm.14423 (PMC6652875; doi:10.1111/jcmm.14423)
Supplement: Supplementary file 2 [file JCMM-23-5403-s002.xlsx]

## Sheet: Table S1
Supplementary Table 1 Primers used for qRT-PCR
Primer	Sequence (5'-3')
gapdh-F	AGGTCGGTGTGAACGGATTTG
gapdh-R	TGTAGACCATGTAGTTGAGGTCA
Cd86-F	TCTCCACGGAAACAGCATCT
Cd86-R	CTTACGGAAGCACCCACGAT
Id2-F	CCCTTCTGAGCTTATGTCG
Id2-R	CTGGTGAAATGGCTGATAAC
Irf8-F	GATCGAACAGATCGACAGCA
Irf8-R	GCTGGTTCAGCTTTGTCTCC
Irf4-F	GATCGGCCCAACAAGCTAGA
Irf4-R	AGCAGAGGTTCCACATGAGC
Spib-F	TTCAGATGGGGGCCTTGACTCTA
Spib-R	CAGTTTGGGAGTGGCTAAAGGC
Runx2-F	CAGTCACCTCAGGCATGTCC
Runx2-R	GTGCTGCTGGTCTGGAAGG
